# Supplementary material for: Triterpenes and Phenolic Compounds from the Fungus Fuscoporia torulosa: Isolation, Structure Determination and Biological Activity
Source: Molecules. 2021 Mar 16;26(6):1657. doi: 10.3390/molecules26061657 (PMC8002351; doi:10.3390/molecules26061657)
Supplement: Supplementary file 1 [file molecules-26-01657-s001.zip]

Archive with 1 entries (1 files):
- molecules-1120261-supplementary.pdf
